# Supplementary material for: Age and Comorbidities as Risk Factors for Severe COVID-19 in Mexico, before, during and after Massive Vaccination
Source: Vaccines (Basel). 2023 Nov 2;11(11):1676. doi: 10.3390/vaccines11111676 (PMC10674414; doi:10.3390/vaccines11111676)
Supplement: Supplementary file 1 [file vaccines-11-01676-s001.zip]

Archive with 1 entries (1 files):
- vaccines-2674884-supplementary.pdf
